# Supplementary material for: Uncovering Bioactive Compounds in Propolis Extracts Prior to Isolation Through NMR Chemometric Analysis
Source: Molecules. 2026 May 20;31(10):1742. doi: 10.3390/molecules31101742 (PMC13209362; doi:10.3390/molecules31101742)
Supplement: Supplementary file 1 [file molecules-31-01742-s001.zip]

Archive with 1 entries (1 files):
- molecules-4308607-supplementary.pdf
